# Supplementary material for: Packing the Punch: Current and Emerging Treatment Strategies in Metastatic Castration-Sensitive Prostate Cancer
Source: Curr Urol Rep. 2025 Jun 21;26(1):50. doi: 10.1007/s11934-025-01272-6 (PMC12182509; doi:10.1007/s11934-025-01272-6)
Supplement: Supplementary file 1 — Supplementary Material 1 [file 11934_2025_1272_MOESM1_ESM.xlsx]

## Sheet: Sheet1
Therapy	Select Notable Toxicities	Select Monitoring & Precautions
GnRH agonists/antagonists	Hot flashes, decreased libido, erectile dysfunction, fatigue, insulin resistance, bone density loss, increased risk of major cardiovascular events	-Disease flare prophylaxis: Initiate anti-androgen (eg, bicalutamide) with first dose of LHRH agonist to prevent flare if indicated - DEXA scans and calcium/Vitamin D supplementation and bone-protective agents if indicated - Cardiovascular/metabolic: Monitor blood pressure, lipids, glucose (or HbA1c) regularly, and patient counseling on lifestyle measures to migitate weight gain and metabolic ris…
Docetaxel	Myelosuppression, peripheral neuropathy, fatigue, alopecia, mucositis, diarrhea	- Monitor peripheral neuropathy (numbness/tingling) - Consider prophylactic growth factor in high-risk patients
Abiraterone	Hypertension, hypokalemia, fluid retention, hepatotoxicity	- BP checks at each clinic visit - Electrolytes (especially potassium), renal function, and liver function tests every two weeks for first three months of treatment, then perioidically - Cardiac monitoring if history of heart disease
Enzalutamide	Hypertension, seizure, rare cardiotoxicity	- Blood pressure monitoring - Drug–drug interactions (CYP inducer/inhibitor) - Monitor for mental status changes or excess fatigue
Apalutamide	Rash, hypertension, falls/fractures, rare cardiotoxicity	- Dermatologic evaluation if rash appears; may need dose adjustments or steroids for severe rash - Blood pressure monitoring
Darolutamide	Rare cardiotoxicity	- May be associated with increased risk of seizures
