# Supplementary material for: Packing the Punch: Current and Emerging Treatment Strategies in Metastatic Castration-Sensitive Prostate Cancer
Source: Curr Urol Rep. 2025 Jun 21;26(1):50. doi: 10.1007/s11934-025-01272-6 (PMC12182509; doi:10.1007/s11934-025-01272-6)
Supplement: Supplementary file 2 — Supplementary Material 2 [file 11934_2025_1272_MOESM2_ESM.xlsx]

## Sheet: Sheet1
Trial Name	Phase	Patient Population	Intervention	Control	Primary Endpoint	National Clinical Trial Identifier
AMPLITUDE	III	mCSPC with homologous recombination repair (HRR) gene alteration	Niraparib + Abiraterone + ADT	Placebo + Abiraterone + ADT	rPFS	NCT04497844
EvoPAR-Prostate01	III	mCSPC with or without HRR gene alteration	Saruparib + ARPI + ADT	Placebo + ARPI + ADT	rPFS	NCT06120491
CAPItello-281	III	Synchronous mCSPC with PTEN-deficient tumors	Capivasertib + Abiraterone + ADT	Placebo + Abiraterone + ADT	rPFS	NCT04493853
PSMAddition	III	mCSPC with PSMA-positive disease	177Lu-PSMA-617 + ARPI + ADT	ARPI + ADT	rPFS	NCT04720157
A-DREAM / Alliance A032101	II	mCSPC with a robust response to long-term therapy	Discontinuing ARPI + ADT	N/A	Treatment-free interval with recovered testosterone	NCT05241860
